# Supplementary material for: Ribosomal RNA gene repeats associate with the nuclear pore complex for maintenance after DNA damage
Source: PLoS Genet. 2019 Apr 18;15(4):e1008103. doi: 10.1371/journal.pgen.1008103 (PMC6490929; doi:10.1371/journal.pgen.1008103)
Supplement: S1 Table — (XLSX) [file pgen.1008103.s005.xlsx]

## Sheet: Sheet1
Table S1. List of yeast strains used in this study.
Name	Genotype	Sourse
NOY408-1b (WT)	MAT a leu2-3, 112 trp1-1 can1-100 ura3-1 ade2-1 his3-11,15	Nogi et al., 1991
UNO100 (fob1D)	derived from NOY408-1b, fob1D::LEU2	This study
UNO101 (tel1D)	derived from NOY408-1b, tel1Δ::kanMX6	This study
UNO102 (fob1D tel1D)	derived from NOY408-1b, tel1Δ::kanMX6 fob1D::LEU2	This study
UNO110 (mec1D sml1D)	derived from NOY408-1b, mec1Δ::ADE2 sml1Δ::HIS3	This study
UNO109 (tof1D)	derived from NOY408-1b, tof1Δ::kanMX6	This study
UNO103 (sir2D)	derived from NOY408-1b, sir2Δ::kanMX6	This study
UNO104 (nup84D)	derived from NOY408-1b, nup84Δ::LEU2	This study
YTO-208 (nup120D)	derived from NOY408-1b, nup120Δ::natMX4	This study
UNO106 (tof2D)	derived from NOY408-1b, tof2Δ::kanMX6	This study
UNO107 (csm1D)	derived from NOY408-1b, csm1Δ::kanMX6	This study
UNO108 (lrs4D)	derived from NOY408-1b, lrs4Δ::kanMX6	This study
YTO-39 (fob1)	derived from NOY408-1b, fob1::LEU2	This study
YTO-43 (mps3D65-145)	derived from NOY408-1b, mps3D65-145	This study
YTO-227 (nup120D mps3Δ65-145)	derived from NOY408-1b, nup120Δ::natMX4 mps3Δ65-145	This study
ML118-1D	MATa ADE2 RAD52-YFP RDN25::224xtetO-URA3-I-SceI-cs TetI-mRFP1-iYGL119W	Torres-Rosell et al., 2007
YCH-244 (I-SceI cut)	derived from ML118-1D. MATa ADE2 RAD52-YFP RDN25::224xtetO-URA3-I-SceI-cs TetI-mRFP1-iYGL119W pWJ1108 (pRS423-Gal1-10-I-SceI) NUP49-yEmRFP-TRP1	This study
YCH-252 (no I-SceI)	derived from ML118-1D. MATa ADE2 RAD52-YFP RDN25::224xtetO-URA3-I-SceI-cs TetI-mRFP1-iYGL119W NUP49-yEmRFP-TRP1	This study
TMY3	derived from NOY408-1b, 150 rDNA-50 lacO-URA3 GFP-lacI-ADE2	Miyazaki and Kobayashi, 2011
YCH-158	derived from TMY-3, 150 rDNA-50 lacO-URA3 GFP-lacI-ADE2 NUP49-yEmRFP-TRP1 RAD52-CFP-KanMX6	This study
References
Nogi, Y., et al. (1991). Proc Natl Acad Sci U S A 88(9): 3962-3966.
Torres-Rosell, J., et al. (2007). Nat Cell Biol 9(8): 923-931.
Miyazaki and Kobayashi (2011). Genes Cells 16(5): 491-502.
