# Supplementary material for: Ribosomal RNA gene repeats associate with the nuclear pore complex for maintenance after DNA damage
Source: PLoS Genet. 2019 Apr 18;15(4):e1008103. doi: 10.1371/journal.pgen.1008103 (PMC6490929; doi:10.1371/journal.pgen.1008103)
Supplement: S2 Table — (A) p-values for ChIP assays. (B) p-value for 2D gel and PFGE assays. (C) Summary of localization assay statistics. (XLSX) [file pgen.1008103.s006.xlsx]

## Sheet: Sheet1
Table S2 . Summary of statistics in this study
Table S2A. P-value for ChIP assays.
Figure	Experiment	Tested locus	Sample #1	Sample #2	Data scale	P-value	Statistical test
Fig 3A	ChIP-qPCR	rDNA	rDNA RFB	rDNA 35S 5'	3	0.00408214	two tailed t-test
Fig 3A	ChIP-qPCR	rDNA	rDNA RFB	rDNA TIR	3	0.00527778	two tailed t-test
Fig 3A	ChIP-qPCR	rDNA	rDNA RFB	rDNA 5S	3	0.0115065	two tailed t-test
Fig 3A	ChIP-qPCR	rDNA	rDNA RFB	rDNA 35S 3'	3	0.000810867	two tailed t-test
Fig 3A	ChIP-qPCR	rDNA/SMC2	rDNA RFB	SMC2	3	0.00110453	two tailed t-test
Fig 3B	ChIP-qPCR	rDNA 35S 5'	Wild-type	tel1D	3	0.221153	two tailed t-test
Fig 3B	ChIP-qPCR	rDNA TIR	Wild-type	tel1D	3	0.0336184	two tailed t-test
Fig 3B	ChIP-qPCR	rDNA 5S	Wild-type	tel1D	3	0.056059	two tailed t-test
Fig 3B	ChIP-qPCR	rDNA RFB	Wild-type	tel1D	3	0.433039	two tailed t-test
Fig 3B	ChIP-qPCR	rDNA 35S 3'	Wild-type	tel1D	3	0.134247	two tailed t-test
Fig 3B	ChIP-qPCR	SMC2	Wild-type	tel1D	3	0.985829	two tailed t-test
Fig 3B	ChIP-qPCR	rDNA 35S 5'	Wild-type	mec1D sml1D	3	0.117948	two tailed t-test
Fig 3B	ChIP-qPCR	rDNA TIR	Wild-type	mec1D sml1D	3	0.0230366	two tailed t-test
Fig 3B	ChIP-qPCR	rDNA 5S	Wild-type	mec1D sml1D	3	0.00698111	two tailed t-test
Fig 3B	ChIP-qPCR	rDNA RFB	Wild-type	mec1D sml1D	3	0.117473	two tailed t-test
Fig 3B	ChIP-qPCR	rDNA 35S 3'	Wild-type	mec1D sml1D	3	0.00691487	two tailed t-test
Fig 3B	ChIP-qPCR	SMC2	Wild-type	mec1D sml1D	3	0.00738503	two tailed t-test
Fig 3B	ChIP-qPCR	rDNA 35S 5'	Wild-type	fob1D	3	0.614451	two tailed t-test
Fig 3B	ChIP-qPCR	rDNA TIR	Wild-type	fob1D	3	0.227619	two tailed t-test
Fig 3B	ChIP-qPCR	rDNA 5S	Wild-type	fob1D	3	0.28189	two tailed t-test
Fig 3B	ChIP-qPCR	rDNA RFB	Wild-type	fob1D	3	0.144029	two tailed t-test
Fig 3B	ChIP-qPCR	rDNA 35S 3'	Wild-type	fob1D	3	0.640439	two tailed t-test
Fig 3B	ChIP-qPCR	SMC2	Wild-type	fob1D	3	0.861431	two tailed t-test
Fig 3B	ChIP-qPCR	rDNA 35S 5'	Wild-type	tof1D	3	0.0488439	two tailed t-test
Fig 3B	ChIP-qPCR	rDNA TIR	Wild-type	tof1D	3	0.0362124	two tailed t-test
Fig 3B	ChIP-qPCR	rDNA 5S	Wild-type	tof1D	3	0.0337255	two tailed t-test
Fig 3B	ChIP-qPCR	rDNA RFB	Wild-type	tof1D	3	0.126136	two tailed t-test
Fig 3B	ChIP-qPCR	rDNA 35S 3'	Wild-type	tof1D	3	0.0962699	two tailed t-test
Fig 3B	ChIP-qPCR	SMC2	Wild-type	tof1D	3	0.364039	two tailed t-test
Fig 3B	ChIP-qPCR	rDNA 35S 5'	fob1D	tof1D	3	0.0187838	two tailed t-test
Fig 3B	ChIP-qPCR	rDNA TIR	fob1D	tof1D	3	0.0457913	two tailed t-test
Fig 3B	ChIP-qPCR	rDNA 5S	fob1D	tof1D	3	0.0234857	two tailed t-test
Fig 3B	ChIP-qPCR	rDNA RFB	fob1D	tof1D	3	0.303478	two tailed t-test
Fig 3B	ChIP-qPCR	rDNA 35S 3'	fob1D	tof1D	3	0.050003	two tailed t-test
Fig 3B	ChIP-qPCR	SMC2	fob1D	tof1D	3	0.376042	two tailed t-test
Fig 4	ChIP-qPCR	rDNA 35S 5'	Wild-type	nup84D	3	0.0492481	two tailed t-test
Fig 4	ChIP-qPCR	rDNA TIR	Wild-type	nup84D	3	0.0648203	two tailed t-test
Fig 4	ChIP-qPCR	rDNA 5S	Wild-type	nup84D	3	0.00790758	two tailed t-test
Fig 4	ChIP-qPCR	rDNA RFB	Wild-type	nup84D	3	0.0564534	two tailed t-test
Fig 4	ChIP-qPCR	rDNA 35S 3'	Wild-type	nup84D	3	0.00460848	two tailed t-test
Fig 4	ChIP-qPCR	SMC2	Wild-type	nup84D	3	0.723269	two tailed t-test
Fig 4	ChIP-qPCR	rDNA 35S 5'	Wild-type	nup120D	3	0.000105904	two tailed t-test
Fig 4	ChIP-qPCR	rDNA TIR	Wild-type	nup120D	3	0.000286173	two tailed t-test
Fig 4	ChIP-qPCR	rDNA 5S	Wild-type	nup120D	3	0.000655776	two tailed t-test
Fig 4	ChIP-qPCR	rDNA RFB	Wild-type	nup120D	3	0.0110752	two tailed t-test
Fig 4	ChIP-qPCR	rDNA 35S 3'	Wild-type	nup120D	3	0.000208881	two tailed t-test
Fig 4	ChIP-qPCR	SMC2	Wild-type	nup120D	3	0.471051	two tailed t-test
Fig 4	ChIP-qPCR	rDNA 35S 5'	nup84D	nup120D	3	0.000777451	two tailed t-test
Fig 4	ChIP-qPCR	rDNA TIR	nup84D	nup120D	3	0.00206335	two tailed t-test
Fig 4	ChIP-qPCR	rDNA 5S	nup84D	nup120D	3	0.00119235	two tailed t-test
Fig 4	ChIP-qPCR	rDNA RFB	nup84D	nup120D	3	0.0118142	two tailed t-test
Fig 4	ChIP-qPCR	rDNA 35S 3'	nup84D	nup120D	3	0.000417443	two tailed t-test
Fig 4	ChIP-qPCR	SMC2	nup84D	nup120D	3	0.918965	two tailed t-test
Fig 5	ChIP-qPCR	rDNA 35S 5'	Wild-type	tof2D	3	0.00173777	two tailed t-test
Fig 5	ChIP-qPCR	rDNA TIR	Wild-type	tof2D	3	0.00238824	two tailed t-test
Fig 5	ChIP-qPCR	rDNA 5S	Wild-type	tof2D	3	0.00109675	two tailed t-test
Fig 5	ChIP-qPCR	rDNA RFB	Wild-type	tof2D	3	0.0348078	two tailed t-test
Fig 5	ChIP-qPCR	rDNA 35S 3'	Wild-type	tof2D	3	0.00405386	two tailed t-test
Fig 5	ChIP-qPCR	SMC2	Wild-type	tof2D	3	0.907969	two tailed t-test
Fig 5	ChIP-qPCR	rDNA 35S 5'	Wild-type	csm1D	3	0.0169194	two tailed t-test
Fig 5	ChIP-qPCR	rDNA TIR	Wild-type	csm1D	3	0.00714338	two tailed t-test
Fig 5	ChIP-qPCR	rDNA 5S	Wild-type	csm1D	3	0.0144094	two tailed t-test
Fig 5	ChIP-qPCR	rDNA RFB	Wild-type	csm1D	3	0.0392423	two tailed t-test
Fig 5	ChIP-qPCR	rDNA 35S 3'	Wild-type	csm1D	3	0.0247353	two tailed t-test
Fig 5	ChIP-qPCR	SMC2	Wild-type	csm1D	3	0.598011	two tailed t-test
Fig 5	ChIP-qPCR	rDNA 35S 5'	Wild-type	lrs4D	3	0.0156427	two tailed t-test
Fig 5	ChIP-qPCR	rDNA TIR	Wild-type	lrs4D	3	0.0448807	two tailed t-test
Fig 5	ChIP-qPCR	rDNA 5S	Wild-type	lrs4D	3	0.0783859	two tailed t-test
Fig 5	ChIP-qPCR	rDNA RFB	Wild-type	lrs4D	3	0.10478	two tailed t-test
Fig 5	ChIP-qPCR	rDNA 35S 3'	Wild-type	lrs4D	3	0.0152734	two tailed t-test
Fig 5	ChIP-qPCR	SMC2	Wild-type	lrs4D	3	0.0827354	two tailed t-test
Fig 5	ChIP-qPCR	rDNA 35S 5'	Wild-type	sir2D	3	0.000855247	two tailed t-test
Fig 5	ChIP-qPCR	rDNA TIR	Wild-type	sir2D	3	0.00170784	two tailed t-test
Fig 5	ChIP-qPCR	rDNA 5S	Wild-type	sir2D	3	0.000397123	two tailed t-test
Fig 5	ChIP-qPCR	rDNA RFB	Wild-type	sir2D	3	0.000533998	two tailed t-test
Fig 5	ChIP-qPCR	rDNA 35S 3'	Wild-type	sir2D	3	0.00044611	two tailed t-test
Fig 5	ChIP-qPCR	SMC2	Wild-type	sir2D	3	0.192099	two tailed t-test
Fig S3	ChIP-qPCR	rDNA 35S 5'	Wild-type, Asy.	Wild-type, G1	5	0.289793	two tailed t-test
Fig S3	ChIP-qPCR	rDNA TIR	Wild-type, Asy.	Wild-type, G1	5	0.547393	two tailed t-test
Fig S3	ChIP-qPCR	rDNA 5S	Wild-type, Asy.	Wild-type, G1	5	0.871143	two tailed t-test
Fig S3	ChIP-qPCR	rDNA RFB	Wild-type, Asy.	Wild-type, G1	5	0.55516	two tailed t-test
Fig S3	ChIP-qPCR	rDNA 35S 3'	Wild-type, Asy.	Wild-type, G1	5	0.224599	two tailed t-test
Fig S3	ChIP-qPCR	SMC2	Wild-type, Asy.	Wild-type, G1	5	0.646909	two tailed t-test
Bold face: p-value < 0.05
Table S2B . P-value for 2D gel and PFGE assays.
Figure	Experiment	Tested value	Sample #1	Sample #2	Data scale	P-value	Statistical test
Fig 1C	PFGE assay	Chr. XII / IV	Wild-type	tel1D	5	0.000230505	two tailed t-test
Fig 1C	PFGE assay	Chr. XII / IV	Wild-type	fob1D	5	0.199978	two tailed t-test
Fig 1C	PFGE assay	Chr. XII / IV	Wild-type	tel1D fob1D	5	0.00338941	two tailed t-test
Fig 1C	PFGE assay	Chr. XII / IV	tel1D	tel1D fob1D	5	0.0298757	two tailed t-test
Fig 1C	PFGE assay	Chr. XII / IV	fob1D	tel1D fob1D	5	0.852679	two tailed t-test
Fig 2B	2D Gel assay	RFB spot	Wild-type	fob1D	3	0.000108384	two tailed t-test
Fig 2B	2D Gel assay	RFB spot	Wild-type	tel1D	3	0.817434	two tailed t-test
Fig 2C	2D Gel assay	DSB spot	Wild-type	tel1D	3	0.251973	two tailed t-test
Fig 7	PFGE assay	Chr. XII / IV	Wild-type	fob1D	3	0.00462732	two tailed t-test
Fig 7	PFGE assay	Chr. XII / IV	Wild-type	sir2D	3	0.000150958	two tailed t-test
Fig 7	PFGE assay	Chr. XII / IV	Wild-type	tel1D	3	0.00056703	two tailed t-test
Fig 7	PFGE assay	Chr. XII / IV	Wild-type	nup84D	3	0.0945322	two tailed t-test
Fig 7	PFGE assay	Chr. XII / IV	Wild-type	tof2D	3	0.000159896	two tailed t-test
Fig 7	PFGE assay	Chr. XII / IV	Wild-type	csm1D	3	0.00178796	two tailed t-test
Fig 7	PFGE assay	Chr. XII / IV	Wild-type	lrs4D	3	0.000399882	two tailed t-test
Fig 7	PFGE assay	Chr. XII / IV	Wild-type	mps3D65-145	3	0.319071	two tailed t-test
Fig 7	PFGE assay	Chr. XII / IV	Wild-type	nup120D	3	0.00191394	two tailed t-test
Fig 7	PFGE assay	Chr. XII / IV	Wild-type	mps3D65-145 nup120D	3	0.00149763	two tailed t-test
Fig 7	PFGE assay	Chr. XII / IV	nup120D	mps3D65-145 nup120D	3	0.119174	two tailed t-test
Bold face: p-value < 0.05
Table S2C. Summary of localization assay statistics
Figure	Experiment	Relevant genotype	Hours in galactose	% of intact I-SceI cut site	Cell cycle	# of nuclei	P-value (vs random)	Statistical test
Fig 6C	DSB zoning	Wild-type	0	100	G1	160	2.7×10-7	χ2 test comparing zone 3 to a random distribution
Fig 6C	DSB zoning	Wild-type	0	100	S	158	7.4×10-7	χ2 test comparing zone 3 to a random distribution
Fig 6C	DSB zoning	Wild-type	0	100	G1	160	5.7×10-2	χ2 test comparing zone 1 to a random distribution
Fig 6C	DSB zoning	Wild-type	0	100	S	158	2.6×10-4	χ2 test comparing zone 1 to a random distribution
Fig 6C	DSB zoning	Wild-type	2	3.13	G1	227	2.7×10-11	χ2 test comparing zone 1 to a random distribution
Fig 6C	DSB zoning	Wild-type	2	3.13	S	148	3.1×10-4	χ2 test comparing zone 1 to a random distribution
Fig 6C	DSB zoning	Wild-type	4	2.46	G1	247	<1.0×10-30	χ2 test comparing zone 1 to a random distribution
Fig 6C	DSB zoning	Wild-type	4	2.46	S	152	4.5×10-7	χ2 test comparing zone 1 to a random distribution
Fig 6E	DSB zoning	no I-SceI strain	0	-	G1	175	2.4×10-11	χ2 test comparing zone 3 to a random distribution
Fig 6E	DSB zoning	no I-SceI strain	0	-	S	107	1.7×10-4	χ2 test comparing zone 3 to a random distribution
Fig 6E	DSB zoning	no I-SceI strain	4	-	G1	151	1.3×10-3	χ2 test comparing zone 3 to a random distribution
Fig 6E	DSB zoning	no I-SceI strain	4	-	S	105	6.7×10-7	χ2 test comparing zone 3 to a random distribution
Bold face: significantly non-random
