# Supplementary material for: Ribosomal RNA gene repeats associate with the nuclear pore complex for maintenance after DNA damage
Source: PLoS Genet. 2019 Apr 18;15(4):e1008103. doi: 10.1371/journal.pgen.1008103 (PMC6490929; doi:10.1371/journal.pgen.1008103)
Supplement: S3 Table — (XLSX) [file pgen.1008103.s007.xlsx]

## Sheet: Sheet1
Table S3. List of primer pairs used in ChIP assays.
Primer set	Position	Primer #1 (OCH-)	Primer 2 (OCH-)	Note
CH-5	RFB	142	143	for ChIP-qPCR
OH-6	5S	80	81	for ChIP-qPCR
OH-7	TIR	110	111	for ChIP-qPCR
OH-10	35S 5'	114	115	for ChIP-qPCR
OH-2	35S 3'	84	85	for ChIP-qPCR
OH-11	CUP1	94	95	for ChIP-qPCR
OH-12	SMC2	90	91	for ChIP-qPCR / cut efficiency
I-SceI	I-SceI cut site	303	290	for cut efficiency
Primer	Sequence
OCH-142	TTCCCTCCATTTCCCTCTCT
OCH-143	AGGAAAGCGGGAAGGAATAA
OCH-80	ATATGAGGGCAGGGTCCAGACATGTT
OCH-81	ACCTGTCACCTTGAAACTACCTCTGC
OCH-110	AAGATGCCCACGATGAGACT
OCH-111	GGGAGGTACTTCATGCGAAA
OCH-114	GGCCCAAAGTTCAACTACGA
OCH-115	AAACGGCTACCACATCCAAG
OCH-84	TCCCCACCTGACAATGTCTT
OCH-85	GCCAGTGAAATACCACTACC
OCH-94	TGAAGGTCATGAGTGCCAAT
OCH-95	TTCGTTTCATTTCCCAGAGCA
OCH-90	AATTGGATTTGGCTAAGCGTAATC
OCH-91	CTCCAATGTCCCTCAAAATTTCTT
OCH-303	ACGGAACAGCTATGACCATGATTAC
OCH-290	GGCCCGGTACATTACGCTAG
